# Supplementary material for: Superoxide Dismutase-3 Downregulates Laminin α5 Expression in Tumor Endothelial Cells via the Inhibition of Nuclear Factor Kappa B Signaling
Source: Cancers (Basel). 2022 Feb 26;14(5):1226. doi: 10.3390/cancers14051226 (PMC8909228; doi:10.3390/cancers14051226)
Supplement: Supplementary file 1 [file cancers-14-01226-s001.zip]

Archive with 1 entries (1 files):
- cancers-1555593-supplementary.pdf
